# Supplementary material for: ﻿Primulawolongensis (Primulaceae), a new species of the primrose from Sichuan, China
Source: PhytoKeys. 2023 Jan 10;218:47–57. doi: 10.3897/phytokeys.218.91161 (PMC9846278; doi:10.3897/phytokeys.218.91161)
Supplement: XML Treatment for Primula wolongensis [file phytokeys.218.91161-treatment1.xml]

<!DOCTYPE tp:taxon-treatment
  PUBLIC "-//TaxonX//DTD Taxonomic Treatment Publishing DTD v0 20100105//EN" "tax-treatment-NSO.dtd">
<tp:taxon-treatment xmlns:tp="http://www.plazi.org/taxpub"><tp:treatment-meta><kwd-group><label>Taxon classification</label><kwd>
                <named-content content-type="kingdom">Plantae</named-content>
              </kwd><kwd>
                <named-content content-type="order">Ericales</named-content>
              </kwd><kwd>
                <named-content content-type="family">Primulaceae</named-content>
              </kwd></kwd-group><mixed-citation publication-type="journal"><person-group><name><surname>Li</surname><given-names>Xiong</given-names></name><name><surname>Cheng</surname><given-names>Yue-Hong</given-names></name><name><surname>Lin</surname><given-names>Hong-Qiang</given-names></name><name><surname>Chen</surname><given-names>Cheng</given-names></name><name><surname>Gao</surname><given-names>Xin-Fen</given-names></name><name><surname>Deng</surname><given-names>Heng-Ning</given-names></name><name><surname>Yu</surname><given-names>Feng</given-names></name><name><surname>Anđelka</surname><given-names>Plenković-Moraj</given-names></name><name><surname>Ju</surname><given-names>Wen-Bin</given-names></name><name><surname>Xu</surname><given-names>Bo</given-names></name></person-group><article-title>﻿<italic><tp:taxon-name><tp:taxon-name-part taxon-name-part-type="genus" reg="Primula">Primula</tp:taxon-name-part><tp:taxon-name-part taxon-name-part-type="species" reg="wolongensis">wolongensis</tp:taxon-name-part></tp:taxon-name></italic> (<tp:taxon-name><tp:taxon-name-part taxon-name-part-type="family">Primulaceae</tp:taxon-name-part></tp:taxon-name>), a new species of the primrose from Sichuan, China</article-title><source>PhytoKeys</source><day>10</day><month>01</month><year>2023</year><volume>218</volume><fpage>47</fpage><lpage>57</lpage><pub-id pub-id-type="doi">10.3897/phytokeys.218.91161</pub-id></mixed-citation></tp:treatment-meta><tp:nomenclature><label>﻿</label><tp:taxon-name>
              <object-id xmlns:xlink="http://www.w3.org/1999/xlink" content-type="arpha" xlink:type="simple">0C0E648E-E4E9-5D7C-84F7-0C3006978959</object-id>
              <tp:taxon-name-part taxon-name-part-type="genus" reg="Primula">Primula</tp:taxon-name-part>
              <tp:taxon-name-part taxon-name-part-type="species" reg="wolongensis">wolongensis</tp:taxon-name-part>
              <object-id xmlns:xlink="http://www.w3.org/1999/xlink" content-type="ipni" xlink:type="simple">urn:lsid:ipni.org:names:77311678-1</object-id>
            </tp:taxon-name><tp:taxon-authority>W.B.Ju, Bo Xu &amp; X.F.Gao</tp:taxon-authority><tp:taxon-status xmlns:xlink="http://www.w3.org/1999/xlink" xlink:type="simple">sp. nov.</tp:taxon-status></tp:nomenclature><tp:treatment-sec sec-type="diagnosis" id="SECID0E1DAE"><title>Diagnosis.</title><p>Amongst the Chinese members of subsect. <tp:taxon-name><tp:taxon-name-part taxon-name-part-type="genus" reg="Primula"/><tp:taxon-name-part taxon-name-part-type="section" reg="Petiolares"/><tp:taxon-name-part taxon-name-part-type="subsection" reg="Chartacea">Chartacea</tp:taxon-name-part></tp:taxon-name>, the new species is easily recognized by the following combination of characters: leaf blade margin dentate, leaf veins which are not raised, scape which is shorter or equal with pedicel, corolla yellow and location of stamens of the corolla tube at thrum flower. The new species is morphologically similar to <italic><tp:taxon-name><tp:taxon-name-part taxon-name-part-type="genus" reg="Primula">P.</tp:taxon-name-part><tp:taxon-name-part taxon-name-part-type="species" reg="arunachalensis">arunachalensis</tp:taxon-name-part></tp:taxon-name></italic> Basak &amp; Maiti and <italic><tp:taxon-name><tp:taxon-name-part taxon-name-part-type="genus" reg="Parryi">P.</tp:taxon-name-part><tp:taxon-name-part taxon-name-part-type="species" reg="fenghwaiana">fenghwaiana</tp:taxon-name-part></tp:taxon-name></italic> C.M.Hu &amp; G.Hao, but can be easily distinguished from <italic><tp:taxon-name><tp:taxon-name-part taxon-name-part-type="genus" reg="Primula">P.</tp:taxon-name-part><tp:taxon-name-part taxon-name-part-type="species" reg="arunachalensis">arunachalensis</tp:taxon-name-part></tp:taxon-name></italic> by its shorter rootstocks, petioles 3–5× as long as leaf blade (versus 1–2× as long as leaf blade), reticulation of veins obscure on both surfaces (versus veins slightly impressed adaxially and conspicuous abaxially), corolla lobes apex emarginate (versus corolla lobes margin denticulate to lacerate), heterostylous (versus homostylous). Compared with <italic><tp:taxon-name><tp:taxon-name-part taxon-name-part-type="genus" reg="Parryi">P.</tp:taxon-name-part><tp:taxon-name-part taxon-name-part-type="species" reg="fenghwaiana">fenghwaiana</tp:taxon-name-part></tp:taxon-name></italic>, the difference of the new species is the petioles 3–5× as long as the leaf blade (versus ca.2/3 the length of the leaf blade), leaf blade base cordate (versus base broadly cuneate to almost rounded), leaf blade margin irregular dentate (versus margin remotely denticulate), scapes and pedicels sparsely short-stalked glandular (versus densely covered with minute glandular hairs), corollas yellow (versus pink to white), the position of stamens at thrum flower tube on the middle (versus on the apex).</p></tp:treatment-sec><tp:treatment-sec sec-type="material" id="SECID0EHGAE"><title>Type.</title><p>China. Sichuan: Wenchuan City, Wolong National Nature Reserve, growing in moist rock crevices covered with moss. <named-content xmlns:xlink="http://www.w3.org/1999/xlink" content-type="dwc:verbatimCoordinates" xlink:type="simple"><named-content content-type="geo-json" specific-use="{&#34;type&#34;:&#34;Point&#34;,&#34;coordinates&#34;:[103.183333,31.066667]}" id="NCID0EQGAE" xlink:type="simple">31°04'N, 103°11'E</named-content></named-content>, elevation ca. 3400 m, 18 May 2021 (fl./fr.), <italic>Y.H. Cheng &amp; H.Q. Lin</italic> XuBo2771 (holotype CDBI!; isotypes KUN!, PE!). (Figs <xref ref-type="fig" rid="F2">2</xref>–<xref ref-type="fig" rid="F4">4</xref>)</p><fig id="F2" position="float" orientation="portrait"><object-id xmlns:xlink="http://www.w3.org/1999/xlink" content-type="doi" xlink:type="simple">10.3897/phytokeys.218.91161.figure2</object-id><object-id xmlns:xlink="http://www.w3.org/1999/xlink" content-type="arpha" xlink:type="simple">8E4B44D5-D7A9-5C3F-B847-CB8507E71E63</object-id><label>Figure 2.</label><caption><p><italic><tp:taxon-name><tp:taxon-name-part taxon-name-part-type="genus" reg="Primula">Primula</tp:taxon-name-part><tp:taxon-name-part taxon-name-part-type="species" reg="wolongensis">wolongensis</tp:taxon-name-part></tp:taxon-name></italic> sp. nov. <bold>A</bold> habitat <bold>B</bold> habit <bold>C</bold> whole plant <bold>D</bold> roots and second-year buds <bold>E</bold> leaves <bold>F</bold> bracts <bold>G</bold> scape <bold>H</bold> thrum flower <bold>I</bold> pin flower <bold>J</bold> calyx in fruit <bold>K</bold> capsule.</p></caption><graphic xmlns:xlink="http://www.w3.org/1999/xlink" xlink:href="phytokeys-218-047_article-91161__-g002.jpg" position="float" orientation="portrait" xlink:type="simple" id="oo_793735.jpg"><uri content-type="original_file" xlink:type="simple">https://binary.pensoft.net/fig/793735</uri></graphic></fig><fig id="F3" position="float" orientation="portrait"><object-id xmlns:xlink="http://www.w3.org/1999/xlink" content-type="doi" xlink:type="simple">10.3897/phytokeys.218.91161.figure3</object-id><object-id xmlns:xlink="http://www.w3.org/1999/xlink" content-type="arpha" xlink:type="simple">FE1B675D-70C5-5A0F-9D51-5C87A54F14B9</object-id><label>Figure 3.</label><caption><p><italic><tp:taxon-name><tp:taxon-name-part taxon-name-part-type="genus" reg="Primula">Primula</tp:taxon-name-part><tp:taxon-name-part taxon-name-part-type="species" reg="wolongensis">wolongensis</tp:taxon-name-part></tp:taxon-name></italic> sp. nov. <bold>A</bold> fresh plants <bold>B</bold> pressed specimen <bold>C</bold> decayed persistent petiole <bold>D</bold> remaining scales.</p></caption><graphic xmlns:xlink="http://www.w3.org/1999/xlink" xlink:href="phytokeys-218-047_article-91161__-g003.jpg" position="float" orientation="portrait" xlink:type="simple" id="oo_793736.jpg"><uri content-type="original_file" xlink:type="simple">https://binary.pensoft.net/fig/793736</uri></graphic></fig><fig id="F4" position="float" orientation="portrait"><object-id xmlns:xlink="http://www.w3.org/1999/xlink" content-type="doi" xlink:type="simple">10.3897/phytokeys.218.91161.figure4</object-id><object-id xmlns:xlink="http://www.w3.org/1999/xlink" content-type="arpha" xlink:type="simple">471CE0A9-6591-5FEC-A36B-9144D8576443</object-id><label>Figure 4.</label><caption><p>Type sheet of <italic><tp:taxon-name><tp:taxon-name-part taxon-name-part-type="genus" reg="Primula">Primula</tp:taxon-name-part><tp:taxon-name-part taxon-name-part-type="species" reg="wolongensis">wolongensis</tp:taxon-name-part></tp:taxon-name></italic>.</p></caption><graphic xmlns:xlink="http://www.w3.org/1999/xlink" xlink:href="phytokeys-218-047_article-91161__-g004.jpg" position="float" orientation="portrait" xlink:type="simple" id="oo_793737.jpg"><uri content-type="original_file" xlink:type="simple">https://binary.pensoft.net/fig/793737</uri></graphic></fig></tp:treatment-sec><tp:treatment-sec sec-type="description" id="SECID0EXKAE"><title>Description.</title><p>A perennial plant, efarinose, having reddish-brown basal bud scales, second-year buds at the base and free from bud scales at flowering time, rootstock extremely short. <bold><italic>Roots</italic></bold> numerous, fibrous. <bold><italic>Leaves</italic></bold> forming a loose rosette; young leaf blade often fold, widely ovate to suborbicular at maturity, 1.0–3.5 × 1–2.5 cm, broadly obtuse to rounded at apex, with a cordate base, margin irregular dentate, glabrous on both surfaces, glaucous below, firm papery when dry, lateral veins 3–5 pairs, slightly impressed adaxially, reticulation of veins obscure on both surfaces; petioles 3.0–8.5 cm long, sparsely short-stalked glandular, reddish brown. <bold><italic>Scape</italic></bold> 1, sparsely short-stalked glandular, 1.8–4.5 cm tall, non-elongating at fruiting time; umbel with 1–3 flowers; bracts linear to linear-lanceolate, 0.7–1.5 cm long; pedicels 1.5–4.5 cm long, densely short-stalked glandular, not extended in fruit. <bold><italic>Flowers</italic></bold> heterostylous. <bold><italic>Calyx</italic></bold> green, campanulate, 6–11 mm long, slightly enlarged, poculiform in fruit, short-stalked glandular, parted slightly below middle to 2/3; lobes ovate-lanceolate, margin entire, apex acute. <bold><italic>Corolla</italic></bold> yellow with short-stalked glandular, annulate; limb 16–25 mm across, funnelform; lobes spreading, 7–12 × 5–10 mm, broadly obovate, emarginate. <bold><italic>Thrum flower</italic></bold>: corolla tubes 8–12 mm in length, 3–4 mm in diameter, slightly longer than calyx, widely ampliated above insertion of stamens; stamens inserted slightly above the middle of corolla tube; style ca. 4 mm. <bold><italic>Pin flower</italic></bold>: corolla tubes 7–10 mm in length, ca. 3 mm in diameter, nearly equal to calyx, widely ampliated above insertion of stamens; stamens in the middle of corolla tube, style ca. 2/3 as long as tube. <bold><italic>Capsule</italic></bold> globose, included in calyx, disintegrating at maturity.</p></tp:treatment-sec><tp:treatment-sec sec-type="phenology" id="SECID0EPMAE"><title>Phenology.</title><p>Flowering May-June, fruiting May-August.</p></tp:treatment-sec><tp:treatment-sec sec-type="etymology" id="SECID0EUMAE"><title>Etymology.</title><p>The specific epithet refers to the type locality, Wolong National Nature Reserve.</p></tp:treatment-sec><tp:treatment-sec sec-type="Vernacular name" id="SECID0EZMAE"><title>Vernacular name.</title><p>A Chinese name, wo long bao chun (卧龙报春), is suggested here.</p></tp:treatment-sec><tp:treatment-sec sec-type="distribution" id="SECID0E5MAE"><title>Distribution and habitat.</title><p>The species has so far only been found at its type locality in Wolong Town, Wenchuan county, Sichuan Province. It grows in the cracks of steep wet cliffs covered with moss above the tree-line.</p></tp:treatment-sec><tp:treatment-sec sec-type="conservation status" id="SECID0EDNAE"><title>Conservation status.</title><p>Data Deficient (<abbrev xmlns:xlink="http://www.w3.org/1999/xlink" xlink:title="Data Deficient" id="ABBRID0EJNAE" xlink:type="simple">DD</abbrev>). Currently, only one population with more than 100 individuals has been found in the type locality. According to the guidelines for using the IUCN Red List categories and criteria (<xref ref-type="bibr" rid="B12">IUCN Standards and Petitions Subcommittee 2022</xref>), the conservation status of the new species is ‘Data Deficient (<abbrev xmlns:xlink="http://www.w3.org/1999/xlink" xlink:title="Data Deficient" id="ABBRID0ERNAE" xlink:type="simple">DD</abbrev>)’. Further explorations in the adjacent mountainous tracts are necessary for an adequate assessment.</p></tp:treatment-sec><tp:treatment-sec sec-type="discussion" id="SECID0EVNAE"><title>Discussion.</title><p>Following <xref ref-type="bibr" rid="B7">Hu’s (1990)</xref> taxonomic treatment of this genus, this new species belongs to <tp:taxon-name><tp:taxon-name-part taxon-name-part-type="genus" reg="Primula">Primula</tp:taxon-name-part><tp:taxon-name-part taxon-name-part-type="infraspecific-rank">section</tp:taxon-name-part><tp:taxon-name-part taxon-name-part-type="section" reg="Petiolares">Petiolares</tp:taxon-name-part></tp:taxon-name> on account of globose capsule included within the calyx-tube that does not open by valves but apically crumbling at membrane apex at maturity (Figs <xref ref-type="fig" rid="F2">2</xref>–<xref ref-type="fig" rid="F4">4</xref>).</p><p>Further morphological analysis shows that the new species is allied with subsect. <tp:taxon-name><tp:taxon-name-part taxon-name-part-type="genus" reg="Primula"/><tp:taxon-name-part taxon-name-part-type="section" reg="Petiolares"/><tp:taxon-name-part taxon-name-part-type="subsection" reg="Chartacea">Chartacea</tp:taxon-name-part></tp:taxon-name> by having glabrous and efarinose plants, at flowering time devoid of basal bud-scales, more or less rounded blades and slender petioles.</p><p>Including the newly described here, there are nine species reported so far for this subsection (<xref ref-type="bibr" rid="B21">Smith and Fletcher 1944</xref>; <xref ref-type="bibr" rid="B7">Hu 1990</xref>; <xref ref-type="bibr" rid="B2">Basak and Maiti 2000</xref>; <xref ref-type="bibr" rid="B19">Rankin 2010</xref>; <xref ref-type="bibr" rid="B10">Hu and Hao 2011</xref>; <xref ref-type="bibr" rid="B27">Xu et al. 2015</xref>; <xref ref-type="bibr" rid="B23">Wei et al. 2022</xref>). Amongst the Chinese members of subsect. <tp:taxon-name><tp:taxon-name-part taxon-name-part-type="genus" reg="Primula"/><tp:taxon-name-part taxon-name-part-type="section" reg="Petiolares"/><tp:taxon-name-part taxon-name-part-type="subsection" reg="Chartacea">Chartacea</tp:taxon-name-part></tp:taxon-name>, the new species, is morphologically most similar to <italic><tp:taxon-name><tp:taxon-name-part taxon-name-part-type="genus" reg="Primula">P.</tp:taxon-name-part><tp:taxon-name-part taxon-name-part-type="species" reg="arunachalensis">arunachalensis</tp:taxon-name-part></tp:taxon-name></italic> and <italic><tp:taxon-name><tp:taxon-name-part taxon-name-part-type="genus" reg="Parryi">P.</tp:taxon-name-part><tp:taxon-name-part taxon-name-part-type="species" reg="fenghwaiana">fenghwaiana</tp:taxon-name-part></tp:taxon-name></italic> in its bud-scales lacking at anthesis, slender petioles, rounded blades, and scape shorter than or equal to pedicels, but can be recognized by almost absent rhizomes, morphological features of leaves, inflorescences, and flowers. Further morphological comparisons among <italic><tp:taxon-name><tp:taxon-name-part taxon-name-part-type="genus" reg="Primula">P.</tp:taxon-name-part><tp:taxon-name-part taxon-name-part-type="species" reg="wolongensis">wolongensis</tp:taxon-name-part></tp:taxon-name></italic>, <italic><tp:taxon-name><tp:taxon-name-part taxon-name-part-type="genus" reg="Primula">P.</tp:taxon-name-part><tp:taxon-name-part taxon-name-part-type="species" reg="arunachalensis">arunachalensis</tp:taxon-name-part></tp:taxon-name></italic> and <italic><tp:taxon-name><tp:taxon-name-part taxon-name-part-type="genus" reg="Parryi">P.</tp:taxon-name-part><tp:taxon-name-part taxon-name-part-type="species" reg="fenghwaiana">fenghwaiana</tp:taxon-name-part></tp:taxon-name></italic> are shown in Table <xref ref-type="table" rid="T1">1</xref>.</p><table-wrap id="T1" position="float" orientation="portrait"><label>Table 1.</label><caption><p>Comparison of morphological characters among <italic><tp:taxon-name><tp:taxon-name-part taxon-name-part-type="genus" reg="Primula">Primula</tp:taxon-name-part><tp:taxon-name-part taxon-name-part-type="species" reg="wolongensis">wolongensis</tp:taxon-name-part></tp:taxon-name></italic>, <italic><tp:taxon-name><tp:taxon-name-part taxon-name-part-type="genus" reg="Primula">P.</tp:taxon-name-part><tp:taxon-name-part taxon-name-part-type="species" reg="arunachalensis">arunachalensis</tp:taxon-name-part></tp:taxon-name></italic> and <italic><tp:taxon-name><tp:taxon-name-part taxon-name-part-type="genus" reg="Parryi">P.</tp:taxon-name-part><tp:taxon-name-part taxon-name-part-type="species" reg="fenghwaiana">fenghwaiana</tp:taxon-name-part></tp:taxon-name></italic>.</p></caption><table id="TID0E5FAG" rules="all"><tbody><tr><th rowspan="1" colspan="1">Characters</th><th rowspan="1" colspan="1">
                      <italic>
                        <tp:taxon-name><tp:taxon-name-part taxon-name-part-type="genus" reg="Primula">P.</tp:taxon-name-part><tp:taxon-name-part taxon-name-part-type="species" reg="wolongensis">wolongensis</tp:taxon-name-part></tp:taxon-name>
                      </italic>
                    </th><th rowspan="1" colspan="1">
                      <italic>
                        <tp:taxon-name><tp:taxon-name-part taxon-name-part-type="genus" reg="Primula">P.</tp:taxon-name-part><tp:taxon-name-part taxon-name-part-type="species" reg="arunachalensis">arunachalensis</tp:taxon-name-part></tp:taxon-name>
                      </italic>
                    </th><th rowspan="1" colspan="1">
                      <italic>
                        <tp:taxon-name><tp:taxon-name-part taxon-name-part-type="genus" reg="Parryi">P.</tp:taxon-name-part><tp:taxon-name-part taxon-name-part-type="species" reg="fenghwaiana">fenghwaiana</tp:taxon-name-part></tp:taxon-name>
                      </italic>
                    </th></tr><tr><td rowspan="1" colspan="1">Habitat</td><td rowspan="1" colspan="1">moss-covered crevices of wet cliffs</td><td rowspan="1" colspan="1">on hill slope</td><td rowspan="1" colspan="1">secondary evergreen broad-leaved forests</td></tr><tr><td rowspan="1" colspan="1">Rootstock</td><td rowspan="1" colspan="1">less than 0.3 cm long</td><td rowspan="1" colspan="1">ca. 2 cm long</td><td rowspan="1" colspan="1">1–2 cm long</td></tr><tr><td rowspan="1" colspan="1">Petioles</td><td rowspan="1" colspan="1">3–5× as long as leaf blade</td><td rowspan="1" colspan="1">1–2× as long as leaf blade</td><td rowspan="1" colspan="1">ca.2/3 the length of the leaf blade</td></tr><tr><td rowspan="4" colspan="1">Leaf blade</td><td rowspan="1" colspan="1">widely ovate to suborbicular</td><td rowspan="1" colspan="1">orbicular</td><td rowspan="1" colspan="1">broadly elliptic to broadly obovate</td></tr><tr><td rowspan="1" colspan="1">the veins are not raised on both sides</td><td rowspan="1" colspan="1">the veins are raised on both sides</td><td rowspan="1" colspan="1">the veins are raised on both sides</td></tr><tr><td rowspan="1" colspan="1">base cordate</td><td rowspan="1" colspan="1">base cordate to truncate</td><td rowspan="1" colspan="1">base broadly cuneate to almost rounded</td></tr><tr><td rowspan="1" colspan="1">margin dentate</td><td rowspan="1" colspan="1">margin irregularly and shallowly dentate to denticulate</td><td rowspan="1" colspan="1">margin remotely denticulate</td></tr><tr><td rowspan="2" colspan="1">Scapes</td><td rowspan="1" colspan="1">1.8–4.5 cm, sparsely short-stalked glandular</td><td rowspan="1" colspan="1">ca. 1.5 cm, glabrous</td><td rowspan="1" colspan="1">0.8–1.2 cm, densely covered with minute glandular hairs</td></tr><tr><td rowspan="1" colspan="1">as long as pedicel</td><td rowspan="1" colspan="1">longer than pedicel</td><td rowspan="1" colspan="1">shorter than pedicel</td></tr><tr><td rowspan="1" colspan="1">Calyx</td><td rowspan="1" colspan="1">campanulate, poculiform in fruit</td><td rowspan="1" colspan="1">campanulate</td><td rowspan="1" colspan="1">narrowly campanulate</td></tr><tr><td rowspan="2" colspan="1">Corolla</td><td rowspan="1" colspan="1">yellow, heterostylous, annulate</td><td rowspan="1" colspan="1">pale yellow, homostylous, exannulate</td><td rowspan="1" colspan="1">pink to white, heterostylous, annulate</td></tr><tr><td rowspan="1" colspan="1">lobes emarginate</td><td rowspan="1" colspan="1">lobules dentate or lacerate</td><td rowspan="1" colspan="1">lobes bilobed, lobules entire or toothed</td></tr><tr><td rowspan="1" colspan="1">Stamens</td><td rowspan="1" colspan="1">inserted on the middle of the corolla tube at thrum flower</td><td rowspan="1" colspan="1">inserted on the apex of the corolla tube at thrum flower</td><td rowspan="1" colspan="1">inserted on the apex of the corolla tube at thrum flower</td></tr></tbody></table></table-wrap></tp:treatment-sec><ref-list><ref id="B12"><mixed-citation xmlns:xlink="http://www.w3.org/1999/xlink" xlink:type="simple">IUCN Standards and Petitions Subcommittee (<year>2022</year>) Guidelines for using the IUCN Red List categories and criteria. Version 8.1. Prepared by the Standards and Petitions Subcommittee in July 2022.</mixed-citation></ref><ref id="B7"><mixed-citation xmlns:xlink="http://www.w3.org/1999/xlink" xlink:type="simple"><person-group><name name-style="western"><surname>Hu</surname><given-names>CM</given-names></name></person-group> (<year>1990</year>) <article-title><italic><tp:taxon-name><tp:taxon-name-part taxon-name-part-type="genus">Primula</tp:taxon-name-part></tp:taxon-name></italic>.</article-title> In: <person-group><name name-style="western"><surname>Chen</surname><given-names>FH</given-names></name><name name-style="western"><surname>Hu</surname><given-names>CM</given-names></name></person-group> (<role>Eds</role>) <issue-title>Flora Reipublicae Popularis Sinicae, vol.</issue-title><source>59 (2). Science Press, Beijing</source>, <fpage>1</fpage>–<lpage>277</lpage>.</mixed-citation></ref><ref id="B21"><mixed-citation xmlns:xlink="http://www.w3.org/1999/xlink" xlink:type="simple"><person-group><name name-style="western"><surname>Smith</surname><given-names>WW</given-names></name><name name-style="western"><surname>Fletcher</surname><given-names>HR</given-names></name></person-group> (<year>1944</year>) <article-title>The genus <italic><tp:taxon-name><tp:taxon-name-part taxon-name-part-type="genus">Primula</tp:taxon-name-part></tp:taxon-name></italic>: Section <tp:taxon-name><tp:taxon-name-part taxon-name-part-type="genus"/><tp:taxon-name-part taxon-name-part-type="section">Petiolares</tp:taxon-name-part></tp:taxon-name>.</article-title><source>Transactions of the Royal Society of Edinburgh</source><volume>61</volume>(<issue>1</issue>): <fpage>271</fpage>–<lpage>314</lpage>. <ext-link xlink:href="10.1017/S0080456800004750" ext-link-type="doi" xlink:type="simple">https://doi.org/10.1017/S0080456800004750</ext-link></mixed-citation></ref><ref id="B2"><mixed-citation xmlns:xlink="http://www.w3.org/1999/xlink" xlink:type="simple"><person-group><name name-style="western"><surname>Basak</surname><given-names>SK</given-names></name><name name-style="western"><surname>Maiti</surname><given-names>GG</given-names></name></person-group> (<year>2000</year>) <article-title><italic><tp:taxon-name><tp:taxon-name-part taxon-name-part-type="genus">Primula</tp:taxon-name-part><tp:taxon-name-part taxon-name-part-type="species">arunachalensis</tp:taxon-name-part></tp:taxon-name></italic> sp. nov. (<tp:taxon-name><tp:taxon-name-part taxon-name-part-type="family">Primulaceae</tp:taxon-name-part></tp:taxon-name>) from the Eastern Himalaya.</article-title><source>Acta Phytotaxonomica et Geobotanica</source><volume>51</volume>(<issue>1</issue>): <fpage>11</fpage>–<lpage>15</lpage>. <ext-link xlink:href="10.18942/bunruichiri.KJ00001077444" ext-link-type="doi" xlink:type="simple">https://doi.org/10.18942/bunruichiri.KJ00001077444</ext-link></mixed-citation></ref><ref id="B19"><mixed-citation xmlns:xlink="http://www.w3.org/1999/xlink" xlink:type="simple"><person-group><name name-style="western"><surname>Rankin</surname><given-names>DWH</given-names></name></person-group> (<year>2010</year>) <article-title><tp:taxon-name><tp:taxon-name-part taxon-name-part-type="genus">Primula</tp:taxon-name-part></tp:taxon-name> nghialoensis.</article-title><source>Curtis’s Botanical Magazine</source><volume>27</volume>(<issue>2</issue>): <fpage>132</fpage>–<lpage>139</lpage>. <ext-link xlink:href="10.1111/j.1467-8748.2010.01689.x" ext-link-type="doi" xlink:type="simple">https://doi.org/10.1111/j.1467-8748.2010.01689.x</ext-link></mixed-citation></ref><ref id="B10"><mixed-citation xmlns:xlink="http://www.w3.org/1999/xlink" xlink:type="simple"><person-group><name name-style="western"><surname>Hu</surname><given-names>CM</given-names></name><name name-style="western"><surname>Hao</surname><given-names>G</given-names></name></person-group> (<year>2011</year>) <article-title>New and noteworthy species of <italic><tp:taxon-name><tp:taxon-name-part taxon-name-part-type="genus">Primula</tp:taxon-name-part></tp:taxon-name></italic> (<tp:taxon-name><tp:taxon-name-part taxon-name-part-type="family">Primulaceae</tp:taxon-name-part></tp:taxon-name>) from China.</article-title><source>Edinburgh Journal of Botany</source><volume>68</volume>(<issue>2</issue>): <fpage>297</fpage>–<lpage>300</lpage>. <ext-link xlink:href="10.1017/S096042861100014X" ext-link-type="doi" xlink:type="simple">https://doi.org/10.1017/S096042861100014X</ext-link></mixed-citation></ref><ref id="B27"><mixed-citation xmlns:xlink="http://www.w3.org/1999/xlink" xlink:type="simple"><person-group><name name-style="western"><surname>Xu</surname><given-names>Y</given-names></name><name name-style="western"><surname>Hu</surname><given-names>CM</given-names></name><name name-style="western"><surname>Hao</surname><given-names>G</given-names></name></person-group> (<year>2015</year>) <article-title>A New Species of <italic><tp:taxon-name><tp:taxon-name-part taxon-name-part-type="genus">Primula</tp:taxon-name-part></tp:taxon-name></italic> (<tp:taxon-name><tp:taxon-name-part taxon-name-part-type="family">Primulaceae</tp:taxon-name-part></tp:taxon-name>) from Sichuan, China.</article-title><source>Redai Yaredai Zhiwu Xuebao</source><volume>23</volume>(<issue>2</issue>): <fpage>147</fpage>–<lpage>150</lpage>. <ext-link xlink:href="10.5735/085.052.0518" ext-link-type="doi" xlink:type="simple">https://doi.org/10.5735/085.052.0518</ext-link></mixed-citation></ref><ref id="B23"><mixed-citation xmlns:xlink="http://www.w3.org/1999/xlink" xlink:type="simple"><person-group><name name-style="western"><surname>Wei</surname><given-names>D</given-names></name><name name-style="western"><surname>Wang</surname><given-names>W</given-names></name><name name-style="western"><surname>Xu</surname><given-names>Y</given-names></name><name name-style="western"><surname>Hao</surname><given-names>G</given-names></name></person-group> (<year>2022</year>) <article-title><italic><tp:taxon-name><tp:taxon-name-part taxon-name-part-type="genus">Primula</tp:taxon-name-part><tp:taxon-name-part taxon-name-part-type="species">tsaiana</tp:taxon-name-part></tp:taxon-name></italic> (<tp:taxon-name><tp:taxon-name-part taxon-name-part-type="family">Primulaceae</tp:taxon-name-part></tp:taxon-name>), a New Species from Yunnan, China, and a New Synonym of <italic><tp:taxon-name><tp:taxon-name-part taxon-name-part-type="genus">P.</tp:taxon-name-part><tp:taxon-name-part taxon-name-part-type="species">wenshanensis</tp:taxon-name-part></tp:taxon-name></italic>.</article-title><source>Annales Botanici Fennici</source><volume>59</volume>(<issue>1</issue>): <fpage>111</fpage>–<lpage>116</lpage>. <ext-link xlink:href="10.5735/085.059.0117" ext-link-type="doi" xlink:type="simple">https://doi.org/10.5735/085.059.0117</ext-link></mixed-citation></ref></ref-list></tp:taxon-treatment>
